# Supplementary material for: Optimization of Emulsification Parameters for Preparing Hydrogel Beads Based on an Enzymatically Cross-Linkable Poly(aspartamide) Derivative
Source: Gels. 2026 Mar 11;12(3):230. doi: 10.3390/gels12030230 (PMC13025965; doi:10.3390/gels12030230)
Supplement: Supplementary file 1 [file gels-12-00230-s001.zip]

Archive with 1 entries (1 files):
- gels-4181426-supplementary.pdf
